# Supplementary material for: Introduction of an Ultraviolet C-Irradiated 4T1 Murine Breast Cancer Whole-Cell Vaccine Model
Source: Vaccines (Basel). 2023 Jul 18;11(7):1254. doi: 10.3390/vaccines11071254 (PMC10386199; doi:10.3390/vaccines11071254)
Supplement: Supplementary file 1 [file vaccines-11-01254-s001.zip]

Archive with 1 entries (1 files):
- vaccines-2443148-supplementary.pdf
